# Supplementary material for: 5,5,5-Trichloropent-3-en-one as a Precursor of 1,3-Bi-centered Electrophile in Reactions with Arenes in Brønsted Superacid CF3SO3H. Synthesis of 3-Methyl-1-trichloromethylindenes
Source: Molecules. 2022 Oct 7;27(19):6675. doi: 10.3390/molecules27196675 (PMC9573653; doi:10.3390/molecules27196675)
Supplement: Supplementary file 1 [file molecules-27-06675-s001.zip]

Archive with 1 entries (1 files):
- molecules-1935676-supplementary.pdf
